# Supplementary material for: Antimicrobial Resistance Situational Analysis 2019–2020: Design and Performance for Human Health Surveillance in Uganda
Source: Trop Med Infect Dis. 2021 Sep 29;6(4):178. doi: 10.3390/tropicalmed6040178 (PMC8544686; doi:10.3390/tropicalmed6040178)
Supplement: Supplementary file 1 [file tropicalmed-06-00178-s001.zip]

Archive with 1 entries (1 files):
- tropicalmed-1365809-supplementary.pdf
